# Supplementary material for: Serine Rejuvenated Degenerated Volvariella volvacea by Enhancing ROS Scavenging Ability and Mitochondrial Function
Source: J Fungi (Basel). 2024 Aug 1;10(8):540. doi: 10.3390/jof10080540 (PMC11355192; doi:10.3390/jof10080540)
Supplement: Supplementary file 1 [file jof-10-00540-s001.zip]

Archive with 2 entries (2 files):
- Supplementary Figure S1.tif
- supplementary materials.pdf
